# Supplementary material for: Age-Adjusted CKPT App Profiling and Mobility Profiles in Community-Dwelling Older Adults with Near-Ceiling MMSE Scores: A Cross-Sectional Study
Source: Healthcare (Basel). 2026 Jun 26;14(13):1868. doi: 10.3390/healthcare14131868 (PMC13360631; doi:10.3390/healthcare14131868)
Supplement: Supplementary file 1 [file healthcare-14-01868-s001.zip]

Archive with 1 entries (1 files):
- healthcare-4373562-supplementary.xlsx
