# Supplementary material for: Age-Adjusted CKPT App Profiling and Mobility Profiles in Community-Dwelling Older Adults with Near-Ceiling MMSE Scores: A Cross-Sectional Study
Source: Healthcare (Basel). 2026 Jun 26;14(13):1868. doi: 10.3390/healthcare14131868 (PMC13360631; doi:10.3390/healthcare14131868)
Supplement: Supplementary file 1 [file healthcare-14-01868-s001.zip › healthcare-4373562-supplementary.xlsx]

## Sheet: Table S1
Table S1. Group comparison across all 70 consolidated indicators between age-adjusted CKPT app score (ΔINDEX1) median-split groups, with Benjamini–Hochberg FDR-adjusted q-values.
Rank	Indicator	Domain	Valid N	Missing N	Low (n = 78) Median (IQR) or %	High (n = 77) Median (IQR) or %	p-value	q-value (FDR)	Effect-size type	|Effect size|
1	Timed Up and Go (s)	Physical: mobility	155	0	6.09 (5.70–6.72)	5.60 (5.00–6.28)	<0.001	0.029	rank-biserial r	0.33
2	Maximum walking speed (cm/s)	Physical: gait	154	1	175.76 (157.68–193.64)	191.13 (172.42–210.11)	0.001	0.044	rank-biserial r	0.3
3	Maximum step length (cm)	Physical: gait	150	5	65.07 (60.72–70.29)	68.75 (63.90–73.88)	0.005	0.082	rank-biserial r	0.26
4	Single-leg stance time, eyes open (s)	Physical: balance	155	0	19.61 (8.00–40.16)	29.86 (14.00–78.93)	0.006	0.082	rank-biserial r	0.26
5	Number of sarcopenia criteria met	Sarcopenia/frailty	152	3	1.00 (1.00–2.00)	1.00 (1.00–1.00)	0.007	0.082	rank-biserial r	0.18
6	Usual step length (cm)	Physical: gait	152	3	59.47 (54.70–64.37)	62.35 (57.60–66.84)	0.007	0.082	rank-biserial r	0.25
7	Body mass index (kg/m^2)	Body composition	154	1	23.30 (21.10–25.08)	22.00 (20.00–24.02)	0.016	0.162	rank-biserial r	0.22
8	Bodily pain (present)	Psychological/somatic	155	0	69.2%	49.4%	0.018	0.162	Cramer’s V	0.19
9	Kihon Checklist: physical-activity subscore	Lifestyle/Kihon	154	1	1.00 (0.00–2.00)	1.00 (0.00–2.00)	0.055	0.387	rank-biserial r	0.17
10	J-CHS criterion: weak grip strength	Sarcopenia/frailty	154	1	14.1%	3.9%	0.056	0.387	Cramer’s V	0.15
11	30-s chair-stand test (repetitions)	Physical: strength	155	0	20.00 (17.00–23.00)	22.00 (18.00–25.00)	0.061	0.387	rank-biserial r	0.17
12	Subjective cognitive decline (present)	Cognitive	154	1	38.5%	23.7%	0.071	0.414	Cramer’s V	0.15
13	MMSE (points)	Cognitive	155	0	29.00 (29.00–30.00)	30.00 (29.00–30.00)	0.080	0.432	rank-biserial r	0.15
14	Kihon Checklist: total score	Lifestyle/Kihon	154	1	3.50 (2.00–5.00)	3.00 (2.00–4.00)	0.105	0.508	rank-biserial r	0.15
15	Medical history: diabetes mellitus	Medical history	155	0	14.1%	5.2%	0.109	0.508	Cramer’s V	0.13
16	Education (years)	Demographic	154	1	12.00 (12.00–12.00)	12.00 (12.00–14.00)	0.145	0.596	rank-biserial r	0.12
17	Grip strength, maximum (kg)	Physical: strength	154	1	23.05 (20.40–26.10)	23.50 (21.75–27.38)	0.148	0.596	rank-biserial r	0.14
18	Age (years)	Demographic	155	0	75.00 (71.00–79.00)	74.00 (69.00–78.00)	0.154	0.596	rank-biserial r	0.13
19	Geriatric Depression Scale-5 (score)	Psychological	154	1	0.00 (0.00–1.00)	0.00 (0.00–1.00)	0.162	0.596	rank-biserial r	0.11
20	Usual gait speed, coefficient of variation (%)	Physical: gait	131	24	2.81 (1.45–4.69)	3.38 (1.92–5.18)	0.191	0.668	rank-biserial r	0.13
21	Sit-and-reach flexibility (cm)	Physical: flexibility	155	0	34.00 (26.50–39.00)	36.50 (28.50–41.00)	0.237	0.730	rank-biserial r	0.11
22	Usual stride time (s)	Physical: gait	148	7	0.97 (0.90–1.04)	0.95 (0.89–1.01)	0.241	0.730	rank-biserial r	0.11
23	Number of comorbidities	Medical history	155	0	1.00 (1.00–2.00)	1.00 (0.00–2.00)	0.246	0.730	rank-biserial r	0.1
24	Maximum-speed stride time (s)	Physical: gait	145	10	0.74 (0.69–0.81)	0.73 (0.65–0.78)	0.256	0.730	rank-biserial r	0.11
25	Maximum-speed stance-phase time (s)	Physical: gait	154	1	0.46 (0.41–0.48)	0.44 (0.39–0.49)	0.261	0.730	rank-biserial r	0.11
26	J-CHS criterion: low physical activity	Sarcopenia/frailty	155	0	7.7%	2.6%	0.284	0.745	Cramer’s V	0.09
27	Usual walking angle (deg)	Physical: gait	152	3	7.84 (5.77–9.33)	7.24 (6.19–8.46)	0.295	0.745	rank-biserial r	0.1
28	J-CHS criterion: exhaustion	Sarcopenia/frailty	154	1	19.2%	27.6%	0.298	0.745	Cramer’s V	0.08
29	Maximum-speed walking angle (deg)	Physical: gait	150	5	6.90 (5.35–7.86)	6.37 (4.74–8.11)	0.335	0.756	rank-biserial r	0.09
30	EQ-5D utility index	Quality of life	154	1	0.81 (0.81–1.00)	0.92 (0.81–1.00)	0.340	0.756	rank-biserial r	0.08
31	Height (cm)	Demographic	155	0	152.75 (149.33–156.58)	152.70 (150.20–158.10)	0.343	0.756	rank-biserial r	0.09
32	Systolic blood pressure (mmHg)	Vital signs	155	0	147.00 (140.00–158.00)	146.00 (132.00–159.00)	0.347	0.756	rank-biserial r	0.09
33	J-CHS frailty category (0-2)	Sarcopenia/frailty	152	3	0.00 (0.00–1.00)	0.00 (0.00–1.00)	0.357	0.756	rank-biserial r	0.08
34	Skeletal muscle mass index (kg/m^2)	Body composition	154	1	4.47 (4.06–4.92)	4.35 (4.04–4.83)	0.377	0.771	rank-biserial r	0.08
35	Quadriceps strength, maximum (kg)	Physical: strength	155	0	26.70 (22.75–30.30)	27.30 (23.00–33.10)	0.385	0.771	rank-biserial r	0.08
36	Maximum-speed double-support time (s)	Physical: gait	154	1	0.08 (0.06–0.12)	0.08 (0.05–0.11)	0.397	0.772	rank-biserial r	0.08
37	Usual cadence, coefficient of variation (%)	Physical: gait	133	22	1.38 (0.63–2.56)	1.47 (0.64–3.41)	0.434	0.822	rank-biserial r	0.08
38	Usual stance-phase time (s)	Physical: gait	154	1	0.59 (0.55–0.67)	0.59 (0.54–0.64)	0.480	0.866	rank-biserial r	0.07
39	Medical history: stroke	Medical history	155	0	2.6%	0.0%	0.482	0.866	Cramer’s V	0.06
40	Motoric cognitive risk syndrome (present)	Cognitive	153	2	7.7%	4.0%	0.531	0.871	Cramer’s V	0.05
41	Athens Insomnia Scale category	Psychological	155	0	0.00 (0.00–0.75)	0.00 (0.00–0.00)	0.533	0.871	rank-biserial r	0.04
42	Medical history: other conditions	Medical history	155	0	0.00 (0.00–1.00)	0.00 (0.00–1.00)	0.535	0.871	rank-biserial r	0.05
43	Communicative/Critical Health Literacy (mean)	Health literacy	153	2	2.80 (2.00–3.80)	2.30 (2.00–3.80)	0.547	0.871	rank-biserial r	0.06
44	GDS-5 depression (positive screen)	Psychological	154	1	17.9%	13.2%	0.550	0.871	Cramer’s V	0.05
45	Maximum gait speed, coefficient of variation (%)	Physical: gait	132	23	2.40 (1.45–3.93)	2.77 (1.29–4.77)	0.560	0.871	rank-biserial r	0.06
46	Kihon Checklist: housebound subscore	Lifestyle/Kihon	154	1	0.00 (0.00–0.00)	0.00 (0.00–0.00)	0.600	0.909	rank-biserial r	0.03
47	Kihon Checklist: oral-function subscore	Lifestyle/Kihon	154	1	1.00 (0.00–1.00)	1.00 (0.00–1.00)	0.611	0.909	rank-biserial r	0.04
48	Usual swing-phase time (s)	Physical: gait	149	6	0.38 (0.35–0.43)	0.38 (0.34–0.42)	0.655	0.951	rank-biserial r	0.04
49	Usual double-support time (s)	Physical: gait	154	1	0.12 (0.10–0.16)	0.12 (0.10–0.15)	0.683	0.951	rank-biserial r	0.04
50	Bone mineral content (kg)	Body composition	133	22	2.15 (2.03–2.78)	2.17 (1.95–2.63)	0.687	0.951	rank-biserial r	0.04
51	Central Sensitization Inventory-9 (total)	Psychological/somatic	153	2	8.00 (4.25–11.00)	8.00 (5.00–11.00)	0.693	0.951	rank-biserial r	0.04
52	Medical history: heart disease	Medical history	155	0	6.4%	3.9%	0.731	0.978	Cramer’s V	0.03
53	Skin advanced glycation end-products score	Body composition	133	22	198.00 (169.00–219.00)	195.50 (179.00–219.25)	0.741	0.978	rank-biserial r	0.03
54	J-CHS criterion: weight loss	Sarcopenia/frailty	154	1	14.1%	17.1%	0.771	0.986	Cramer’s V	0.02
55	Diastolic blood pressure (mmHg)	Vital signs	155	0	83.00 (74.00–88.50)	81.00 (74.00–89.00)	0.775	0.986	rank-biserial r	0.03
56	Medical history: dyslipidemia	Medical history	155	0	23.1%	26.0%	0.816	1.000	Cramer’s V	0.02
57	Maximum-speed stride length, coefficient of variation (%)	Physical: gait	124	31	1.79 (0.95–3.92)	1.95 (0.80–3.56)	0.818	1.000	rank-biserial r	0.02
58	Maximum-speed toe-out angle, mean (deg)	Physical: gait	154	1	0.96 (-0.60–3.12)	0.80 (-0.26–3.79)	0.865	1.000	rank-biserial r	0.02
59	Maximum-speed swing-phase time (s)	Physical: gait	145	10	0.30 (0.26–0.34)	0.30 (0.26–0.34)	0.869	1.000	rank-biserial r	0.02
60	Basal metabolic rate (kcal)	Body composition	133	22	1140.00 (1012.00–1190.00)	1128.00 (1039.75–1205.00)	0.923	1.000	rank-biserial r	0.01
61	Medical history: hypertension	Medical history	155	0	38.5%	40.3%	0.948	1.000	Cramer’s V	0.01
62	Medical history: osteoporosis	Medical history	155	0	10.3%	11.7%	0.978	1.000	Cramer’s V	0
63	Long-term care-need level	Lifestyle/Kihon	153	2	0.0%	1.3%	0.995	1.000	Cramer’s V	0
64	Medical history: depression	Medical history	155	0	0.0%	1.3%	0.995	1.000	Cramer’s V	0
65	Medical history: cancer	Medical history	155	0	2.6%	2.6%	1.000	1.000	Cramer’s V	0
66	MMSE >=24 (binary)	Cognitive	155	0	1.00 (1.00–1.00)	1.00 (1.00–1.00)	1.000	1.000	rank-biserial r	0
67	Sarcopenia criterion: low muscle mass	Sarcopenia/frailty	154	1	96.2%	97.4%	1.000	1.000	Cramer’s V	0
68	Sex (female vs male)	Demographic	155	0	85.9%	87.0%	1.000	1.000	Cramer’s V	0
69	MMSE category	Cognitive	155	0	94.9%	94.8%	1.000	1.000	Cramer’s V	0
70	Medical history: respiratory disease	Medical history	155	0	2.6%	1.3%	1.000	1.000	Cramer’s V	0
Notes. ΔINDEX1 = age-adjusted residual of the CKPT app composite score (INDEX1), classified by median split into Low (≤ median) and High (> median) groups. Continuous variables were compared with the Mann–Whitney U test (effect size: rank-biserial r); binary/categorical variables with the chi-square test (effect size: Cramer’s V). |Effect size| is reported as magnitude; direction is indicated by …
Rows shaded orange (bold) are significant after FDR correction (q < 0.05); rows shaded yellow are nominally significant (p < 0.05) but did not survive FDR correction and are exploratory. Valid N denotes the number of participants with complete data for that indicator (total N = 155).
CKPT, Color Kanji Pick-Out Test; MMSE, Mini-Mental State Examination; J-CHS, Japan Cardiovascular Health Study; EQ-5D, EuroQol 5-Dimension; CV, coefficient of variation; IQR, interquartile range; FDR, false discovery rate.
Reconciliation with Table 2. Where several highly correlated measures formed a cluster (|r| ≥ 0.75), a single representative was retained in the consolidated 70-indicator set; Table 2 of the main text may display the clinically conventional member of such a cluster (e.g., usual walking speed, and the binary sarcopenia classification), whereas Table S1 lists the retained representative (e.g., usua…
